# Supplementary material for: Annexin A1-FPR2/ALX Signaling Axis Regulates Acute Inflammation during Chikungunya Virus Infection
Source: Cells. 2022 Aug 31;11(17):2717. doi: 10.3390/cells11172717 (PMC9454528; doi:10.3390/cells11172717)
Supplement: Supplementary file 1 [file cells-11-02717-s001.zip]

Archive with 1 entries (1 files):
- cells-1876556-supplementary.pdf
